# Supplementary material for: Enhancing Patient-Dedicated Time in Clinical Encounters: A Systematic Review and Meta-analysis of Intervention Strategies
Source: J Gen Intern Med. 2025 Sep 23;41(1):197–205. doi: 10.1007/s11606-025-09843-6 (PMC12855675; doi:10.1007/s11606-025-09843-6)
Supplement: Supplementary file 2 — Supplementary file 1 (XLSX 50.1 KB) [file 11606_2025_9843_MOESM2_ESM.xlsx]

## Sheet: Clinical_Encounter_data
label	article_title	article_author	article_journal	article_year	country	n_control	n_intervention	age_control_clean	age_intervention_clean	female_control	female_intervention	patient_education	team_change	nurse_leader	patient_oriented	increased_interactions	increased_continuity	robins_1	comparator	LOS_central_type	LOS_int_n	LOS_int_value	LOS_int_sd	LOS_int_IQR_lo	LOS_int_IQR_hi	LOS_cont_n	LOS_cont_value	LOS_cont_sd	LOS_cont_IQR_lo	LOS_cont_IQR_hi	LOS_int_range_lo	LOS_int_range_hi	LOS_cont_range_lo	LOS_cont_range_hi	RR_int_n	RR_int_positive	RR_cont_n	RR_cont_positive	RR_delay	HOME_int_n	HOME_int_positive	HOME_cont_n	HOME_cont_positive	SAT_type	SAT_int_n	SAT_int_positive	SAT_int_value	SAT_int_sd	SAT_cont_n
Ahmad 2011	The impact of twice-daily consultant ward rounds on the length of stay in two general medical wards	Ahmad, A.	Clin Med J R Coll Phys Lond	2011	UK	1446	823	NA	NA	NA	NA	0	0	0	0	1	1	Observational	Difference in difference	Mean	1393	5.3	0.8	NA	NA	823	10.4	1.5	NA	NA	NA	NA	NA	NA	1393	252	823	142	28	NA	NA	NA	NA	NA	NA	NA	NA	NA	NA
Donovan 2020	The impact of residents sitting at the bedside on patient satisfaction during team rounds	Donovan, A. K.	Patient Educ Couns	2020	USA	176	171	NA	NA	NA	NA	0	0	0	1	0	0	CRCT	parallel	NA	NA	NA	NA	NA	NA	NA	NA	NA	NA	NA	NA	NA	NA	NA	NA	NA	NA	NA	NA	NA	NA	NA	NA	Mean	171	NA	4.1	1,06	176
Dunn 2017	The Impact of Bedside Interdisciplinary Rounds on Length of Stay and Complications	Dunn, A. S.	J Hosp Med	2017	USA	916	1089	62,8	63,1	58,4	57,4	0	0	0	1	1	1	Observational	parallel	NA	NA	NA	NA	NA	NA	NA	NA	NA	NA	NA	NA	NA	NA	NA	NA	NA	NA	NA	NA	NA	NA	NA	NA	proportion	175	154	NA	NA	140
El Baz 2009	Coronary artery bypass graft (CABG) surgery patients in a clinical pathway gained less in health-related quality of life as compared with patients who undergo CABG in a conventional-care plan	El Baz, N.	J Eval Clin Pract	2009	Netherlands	78	120	64,83	64,93	17,9	24,2	1	0	0	0	0	1	Observational	before-after	Mean	112	10.4	5.96	NA	NA	74	10.7	8.3	NA	NA	NA	NA	NA	NA	NA	NA	NA	NA	NA	112	91	74	61	NA	NA	NA	NA	NA	NA
Finn 2018	Effect of increased inpatient attending physician supervision on medical errors, patient safety, and resident education: A randomized clinical trial	Finn, K. M.	JAMA Intern Med	2018	USA	666	637	61,1	60,9	45,2	44,4	0	1	0	0	0	0	CRCT	before-after	Median	637	6	NA	3	11	666	6	NA	4	11	NA	NA	NA	NA	NA	NA	NA	NA	NA	NA	NA	NA	NA	NA	NA	NA	NA	NA	NA
Allerby 2020	Striving for a more person-centered psychosis care: results of a hospital-based multi-professional educational intervention	Allerby, K.	BMC Psychiatry	2020	Sweden	50	50	48	46,9	46	40	0	0	0	1	0	0	Observational	before-after	Mean	50	64.6	55.5	NA	NA	50	50.7	49.1	NA	NA	NA	NA	NA	NA	NA	NA	NA	NA	NA	NA	NA	NA	NA	Mean	50	NA	9.06	13,15	50
Gandsas 2007	Robotic Telepresence: Profit Analysis in Reducing Length of Stay after Laparoscopic Gastric Bypass	Gandsas, A.	J Am Coll Surg	2007	USA	284	92	NA	NA	NA	NA	0	0	0	0	1	1	Observational	before-after	NA	NA	NA	NA	NA	NA	NA	NA	NA	NA	NA	NA	NA	NA	NA	NA	NA	NA	NA	NA	NA	NA	NA	NA	NA	NA	NA	NA	NA	NA
Gilfillan 2016	A 7-day team-based model of care in general medicine: implementation and outcomes at 12 months	Gilfillan, C.	INTERNAL MEDICINE JOURNAL	2016	Australia	10747	11212	NA	NA	NA	NA	1	1	0	0	1	1	Observational	before-after	NA	NA	NA	NA	NA	NA	NA	NA	NA	NA	NA	NA	NA	NA	NA	NA	NA	NA	NA	NA	NA	NA	NA	NA	NA	NA	NA	NA	NA	NA
Gormley 2019	Impact of Nurse-Led Interprofessional Rounding on Patient Experience	Gormley, D. K.	Nurs Clin North Am	2019	USA	173	137	NA	NA	NA	NA	0	0	1	1	1	1	Observational	before-after	NA	NA	NA	NA	NA	NA	NA	NA	NA	NA	NA	NA	NA	NA	NA	NA	NA	NA	NA	NA	NA	NA	NA	NA	proportion	137	111	NA	NA	173
Griffiths 1996	Clinical outcomes for nurse-led in-patient care	Griffiths, P.	Nurs Times	1996	UK	61	72	NA	NA	NA	NA	0	0	1	0	0	0	RCT	parallel	NA	NA	NA	NA	NA	NA	NA	NA	NA	NA	NA	NA	NA	NA	NA	NA	NA	NA	NA	NA	NA	NA	NA	NA	NA	NA	NA	NA	NA	NA
Griffiths 2001	Substitution of a nursing-led inpatient unit for acute services: randomized controlled trial of outcomes and cost of nursing-led intermediate care	Griffiths, P.	Age and ageing	2001	England	86	89	79	77,6	71	64	0	0	1	0	0	0	RCT	parallel	Mean	89	36.9	36.2	NA	NA	86	26	29	NA	NA	NA	NA	NA	NA	86	6	89	6	28	86	73	89	74	NA	NA	NA	NA	NA	NA
Guan 2021	The influence of integrated healthcare on the nursing effect, negative emotions, and heart failure indicators in acute heart failure patients	Guan, H.	Am J Transl Res	2021	China	75	75	69,4	68,6	44	45,33	1	0	0	0	1	1	RCT	parallel	NA	NA	NA	NA	NA	NA	NA	NA	NA	NA	NA	NA	NA	NA	NA	NA	NA	NA	NA	NA	NA	NA	NA	NA	proportion	75	73	NA	NA	75
Gutierrez 2021	Implementing a Telehospitalist Program Between Veterans Health Administration Hospitals: Outcomes, Acceptance, and Barriers to Implementation	Gutierrez, J.	J Hosp Med	2021	USA	822	550	65,7	64,6	3	4,7	0	1	1	0	0	0	Observational	before-after	Mean	550	2.3	0.3	NA	NA	822	3	0.7	NA	NA	NA	NA	NA	NA	550	112	822	148	30	NA	NA	NA	NA	NA	NA	NA	NA	NA	NA
Hafner 2021	Care of Geriatric Patients with Lumbar Spine, Pelvic, and Acetabular Fractures before and after Certification as a Geriatric Trauma Center DGUÂ®: A Retrospective Cohort Study	Hafner, T.	Medicina (Kaunas)	2021	Germany	137	224	81,5	82,2	74,5	69,6	0	1	0	0	1	0	Observational	before-after	Mean	224	10.4	8.2	NA	NA	137	10.4	5.3	NA	NA	NA	NA	NA	NA	NA	NA	NA	NA	NA	NA	NA	NA	NA	NA	NA	NA	NA	NA	NA
Halvachizadeh 2021	The effect of geriatric comanagement (GC) in geriatric trauma patients treated in a level 1 trauma setting: A comparison of data before and after the implementation of a certified geriatric trauma center	Halvachizadeh, S.	PLoS ONE	2021	Switzerland	626	841	80,3	81,1	61	57,1	0	1	0	0	0	0	Observational	before-after	Mean	841	7.9	14.5	NA	NA	626	10.4	20.3	NA	NA	NA	NA	NA	NA	NA	NA	NA	NA	NA	841	278	626	156	NA	NA	NA	NA	NA	NA
Hefti 2017	Hospital consumer assessment of healthcare providers and systems scores relating to pain following the incorporation of clinical pharmacists into patient education prior to joint replacement surgery	Hefti, E.	Pharm Pract	2017	USA	219	253	NA	NA	NA	NA	0	1	0	0	0	0	Observational	before-after	NA	NA	NA	NA	NA	NA	NA	NA	NA	NA	NA	NA	NA	NA	NA	NA	NA	NA	NA	NA	NA	NA	NA	NA	Mean	321	NA	3.65	0,55	219
Anandan 2022	A Retrospective Study Analyzing a Palliative Care-Hospital Medicine Collaboration to Improve Quality of Care of Patients With Advanced Illness	Anandan, S.	Am J Hosp Palliat Care	2022	USA	831	857	71	69	57,28	49,47	0	0	0	1	1	0	Observational	Difference in difference	Median	857	4.8	NA	2.81	8.62	946	4.83	NA	2.84	8.26	NA	NA	NA	NA	857	160	946	161	30	NA	NA	NA	NA	NA	NA	NA	NA	NA	NA
Heyzer 2021	Integrated Hip Fracture Care Pathway (IHFCP): reducing complications and improving outcomes	Heyzer, L.	Singapore Med J	2021	Singapore	557	2500	80,4	80,1	75,6	69,3	1	1	0	0	0	0	Observational	before-after	Mean	2500	9.9	1	NA	NA	557	14	12.3	NA	NA	NA	NA	NA	NA	2500	41	557	18	30	NA	NA	NA	NA	NA	NA	NA	NA	NA	NA
Hock Lee 2011	Bringing generalists into the hospital: Outcomes of a family medicine hospitalist model in Singapore	Hock Lee, K.	J Hosp Med	2011	Singapore	2892	601	66,1	67	50,8	55,6	0	1	0	0	0	1	Observational	parallel	NA	NA	NA	NA	NA	NA	NA	NA	NA	NA	NA	NA	NA	NA	NA	601	44	2892	217	30	NA	NA	NA	NA	NA	NA	NA	NA	NA	NA
Anderson 2017	Geriatric Hip Fracture Care: Fixing a Fragmented System	Anderson, M. E.	Perm J	2017	USA	154	117	80,9	79,5	73	62	0	1	0	0	0	1	Observational	before-after	Mean	117	5.5	2.22	NA	NA	154	6.4	4.87	NA	NA	NA	NA	NA	NA	117	3	154	5	30	117	19	154	33	NA	NA	NA	NA	NA	NA
Hu 2020	The effects of a transitional care program on discharge readiness, transitional care quality, health services utilization and satisfaction among Chinese kidney transplant recipients: A randomized controlled trial	Hu, R.	Int J Nurs Stud	2020	China	100	98	31,79	32,98	40,8	30	1	0	0	0	0	0	RCT	parallel	NA	NA	NA	NA	NA	NA	NA	NA	NA	NA	NA	NA	NA	NA	NA	100	6	98	15	30	NA	NA	NA	NA	NA	NA	NA	NA	NA	NA
Hu 2016	Improving doctor-patient communication: Content validity examination of a novel urinary system-simulating physical model	Hu, W.	Patient Preference Adherence	2016	China	120	120	60,99	65,73	33,3	29,2	1	0	0	0	0	0	RCT	parallel	NA	NA	NA	NA	NA	NA	NA	NA	NA	NA	NA	NA	NA	NA	NA	NA	NA	NA	NA	NA	NA	NA	NA	NA	Mean	120	NA	148.44	18,97	120
Iberti 2016	Hospitalist-vascular surgery comanagement: effects on complications and mortality	Iberti, C. T.	Hosp Pract (1995)	2016	USA	944	1487	65,9	64,6	42,5	41,4	0	1	0	0	0	0	Observational	before-after	NA	NA	NA	NA	NA	NA	NA	NA	NA	NA	NA	NA	NA	NA	NA	1487	306	944	207	30	NA	NA	NA	NA	NA	NA	NA	NA	NA	NA
Jakobsson 2020	Patient safety before and after implementing person-centred inpatient care - A quasi-experimental study	Jakobsson, S.	Journal of clinical nursing	2020	Sweden	263	221	55	59	51	49	0	0	0	1	0	0	Observational	before-after	Mean	221	4.52	5.5	NA	NA	263	4.89	6.4	NA	NA	NA	NA	NA	NA	NA	NA	NA	NA	NA	NA	NA	NA	NA	Mean	177	NA	3.6	0,8	204
Javed 2021	Improved Clinical Competence and Patients Satisfaction: Comparison of Patient-centered, Interdisciplinary Collaborative Round versus Traditional Post-partum Round	Javed, A.	J Coll Phys Surg Pak	2021	Pakistan	81	64	76,5	76,5	100	100	0	1	0	0	0	1	Observational	before-after	NA	NA	NA	NA	NA	NA	NA	NA	NA	NA	NA	NA	NA	NA	NA	NA	NA	NA	NA	NA	NA	NA	NA	NA	proportion	64	64	NA	NA	81
Arbaje 2010	The geriatric floating interdisciplinary transition team	Arbaje, A. I.	J Am Geriatr Soc	2010	USA	351	366	79,1	79,7	59,5	59,6	0	1	0	0	0	1	Observational	parallel	NA	NA	NA	NA	NA	NA	NA	NA	NA	NA	NA	NA	NA	NA	NA	NA	NA	NA	NA	NA	366	221	351	214	Mean	118	NA	73.1	20,64	151
Kielty 2000	Quality pain management in a community hospital using limited resources	Kielty, M.	Dis Manage	2000	USA	99	64	NA	NA	NA	NA	1	0	0	0	1	0	Observational	before-after	NA	NA	NA	NA	NA	NA	NA	NA	NA	NA	NA	NA	NA	NA	NA	NA	NA	NA	NA	NA	NA	NA	NA	NA	proportion	64	52	NA	NA	99
Klaiber 2018	Impact of preoperative patient education on the prevention of postoperative complications after major visceral surgery: The cluster randomized controlled PEDUCAT trial	Klaiber, U.	Trials	2018	Germany	106	138	56,8	57	50	64	1	0	0	1	0	0	CRCT	parallel	Mean	138	14.2	12	NA	NA	106	16.1	15	NA	NA	NA	NA	NA	NA	NA	NA	NA	NA	NA	NA	NA	NA	NA	Mean	117	NA	1.8	1	88
Krantz 2004	Impact of a cardiac risk reduction program in vulnerable patients hospitalized with coronary artery disease	Krantz, M. J.	Pharmacotherapy	2004	USA	125	151	58	59	41	40	1	0	0	0	0	0	Observational	before-after	Mean	151	4.2	4.7	NA	NA	125	4.2	3.3	NA	NA	NA	NA	NA	NA	NA	NA	NA	NA	NA	NA	NA	NA	NA	NA	NA	NA	NA	NA	NA
Krepper 2014	Evaluation of a Standardized Hourly Rounding Process (SHaRP)	Krepper, R.	JOURNAL FOR HEALTHCARE QUALITY	2014	USA	587	677	NA	NA	NA	NA	0	0	0	0	1	1	Observational	parallel	NA	NA	NA	NA	NA	NA	NA	NA	NA	NA	NA	NA	NA	NA	NA	677	40	587	27	30	NA	NA	NA	NA	proportion	93	61	NA	NA	91
Kripalani 2019	A transition care coordinator model reduces hospital readmissions and costs	Kripalani, S.	Contemp Clin Trials	2019	USA	6276	460	62	66	48	52	1	0	0	1	0	0	Observational	parallel	Mean	460	3.89	3.21	NA	NA	6276	6.11	6.39	NA	NA	NA	NA	NA	NA	460	41	6276	1182	30	NA	NA	NA	NA	NA	NA	NA	NA	NA	NA
Kullberg 2019	Improved patient satisfaction 2 years after introducing person-centred handover in an oncological inpatient care setting	Kullberg, A.	J Clin Nurs	2019	Sweden	103	90	NA	64	NA	NA	0	0	0	1	1	0	Observational	before-after	NA	NA	NA	NA	NA	NA	NA	NA	NA	NA	NA	NA	NA	NA	NA	NA	NA	NA	NA	NA	NA	NA	NA	NA	Mean	90	NA	80	23	103
Lai 2022	One-Bed-One-Team-Does an Integrated General Hospital Inpatient Model Improve Care Outcomes and Productivity: An Observational Study	Lai, Y. F.	Front Public Health	2022	Singapore	16997	5000	68,6	70,4	53,6	53	0	0	1	0	0	1	Observational	parallel	NA	NA	NA	NA	NA	NA	NA	NA	NA	NA	NA	NA	NA	NA	NA	5000	820	16997	2601	30	NA	NA	NA	NA	NA	NA	NA	NA	NA	NA
Lai 2021	General medicine at the frontline of acute care delivery: Comparison with family medicine hospitalist model implementation in Singapore	Lai, Y. F.	Proc Singapore Healthcare	2021	Singapore	3495	9981	68	67	NA	NA	0	1	0	0	0	0	Observational	parallel	NA	NA	NA	NA	NA	NA	NA	NA	NA	NA	NA	NA	NA	NA	NA	9981	1497	3495	283	30	NA	NA	NA	NA	NA	NA	NA	NA	NA	NA
Law 2016	Impact of specialized inpatient IBD care on outcomes of IBD hospitalizations: A cohort study	Law, C.	Gastroenterology	2016	USA	196	212	41,4	39,6	47	52	0	1	0	0	0	0	Observational	before-after	Mean	212	7.2	6.1	NA	NA	196	6.4	5.6	NA	NA	NA	NA	NA	NA	212	22	196	14	30	NA	NA	NA	NA	NA	NA	NA	NA	NA	NA
Lee 2021	Impact of an orthogeriatric collaborative care model for older adults with hip fracture in a community hospital setting	Lee, J. C.	Can J Surg	2021	Canada	95	117	84	85	77,9	76,1	0	1	0	0	0	0	Observational	before-after	Median	117	7	NA	5	10	95	7	NA	4	10	NA	NA	NA	NA	NA	NA	NA	NA	NA	NA	NA	NA	NA	NA	NA	NA	NA	NA	NA
Lofgren 1990	Post-call transfer of resident responsibility: Its effect on patient care	Lofgren, R. P.	J Gen Intern Med	1990	USA	74	72	NA	NA	NA	NA	0	1	0	0	0	0	Observational	parallel	Mean	72	7.1	5.3	NA	NA	74	8.3	5.2	NA	NA	NA	NA	NA	NA	NA	NA	NA	NA	NA	NA	NA	NA	NA	NA	NA	NA	NA	NA	NA
Löfgren 2015	Power to the patient: care tracks and empowerment a recipe for improving rehabilitation for hip fracture patients	LÃ¶fgren, S.	Scand J Caring Sci	2015	Sweden	218	285	83,2	83,4	67,6	68,8	1	1	1	1	0	0	Observational	parallel	Mean	285	13	6.4	NA	NA	218	16.9	12.3	NA	NA	NA	NA	NA	NA	NA	NA	NA	NA	NA	NA	NA	NA	NA	NA	NA	NA	NA	NA	NA
Ayaad 2019	Impact of Structured Nurse Leader Rounds on Satisfaction With Nursing Care Among Patients With Cancer	Ayaad, O.	J Nurs Scholarsh	2019	Jordan	89	80	64,46629213	60,3125	51,7	55	1	0	0	1	0	0	Observational	parallel	NA	NA	NA	NA	NA	NA	NA	NA	NA	NA	NA	NA	NA	NA	NA	NA	NA	NA	NA	NA	NA	NA	NA	NA	Mean	80	NA	4.75	0,61	89
Malfait 2020	The impact of bedside handovers on relevant clinical indicators: A matched-controlled multicenter longitudinal study	Malfait, S.	J Adv Nurs	2020	Belgium	265	509	62,84	65,22	47,16	59,72	0	0	0	1	1	0	Observational	Difference in difference	Mean	168	22.013	14.285	NA	NA	177	20.906	14.279	NA	NA	NA	NA	NA	NA	168	27	177	31	30	NA	NA	NA	NA	NA	NA	NA	NA	NA	NA
Maniaci 2020	Goal-Directed Achievement Through Geographic Location (GAGL) Reduces Patient Length of Stay and Adverse Events	Maniaci, M. J.	Am J Med Qual	2020	USA	760	985	65	66,7	51,8	54,1	0	0	0	0	0	1	Observational	parallel	NA	NA	NA	NA	NA	NA	NA	NA	NA	NA	NA	NA	NA	NA	NA	985	145	760	131	30	NA	NA	NA	NA	NA	NA	NA	NA	NA	NA
Manzano 2019	Demonstrating value: association of cost and quality outcomes with implementation of a value-driven oncology-hospitalist inpatient collaboration for patients with lung cancer	Manzano, J. G.	BMJ Open Qual	2019	USA	190	176	65,3375	67,6665	45,7	47,3	0	1	0	0	0	0	Observational	parallel	Median	176	4	NA	NA	NA	190	5	NA	NA	NA	1	29	1	38	176	47	190	56	30	176	108	190	100	NA	NA	NA	NA	NA	NA
Mao 2020	The use of hospital consumer assessment of healthcare services and the Press Ganey medical practice surveys in guiding surgical patient care practices	Mao, G.	Surg Neurol Intl	2020	USA	168	201	NA	NA	NA	NA	0	1	0	0	0	0	Observational	before-after	NA	NA	NA	NA	NA	NA	NA	NA	NA	NA	NA	NA	NA	NA	NA	NA	NA	NA	NA	NA	NA	NA	NA	NA	proportion	185	131	NA	NA	148
Martin 1998	Randomized trial of a patient-centered hospital unit	Martin, D. P.	Patient Educ Couns	1998	USA	445	315	46,3	48,6	38,4	35,9	1	0	0	1	0	0	RCT	parallel	NA	NA	NA	NA	NA	NA	NA	NA	NA	NA	NA	NA	NA	NA	NA	NA	NA	NA	NA	NA	NA	NA	NA	NA	proportion	273	191	NA	NA	345
McNicholas 2017	Improving Patient Experience Through Nursing Satisfaction	McNicholas, A.	J Trauma Nurs	2017	USA	84	103	NA	NA	NA	NA	0	0	0	0	1	1	Observational	before-after	NA	NA	NA	NA	NA	NA	NA	NA	NA	NA	NA	NA	NA	NA	NA	NA	NA	NA	NA	NA	NA	NA	NA	NA	proportion	103	89	NA	NA	84
Meehan 2016	Health System Quality Improvement: Impact of Prompt Nutrition Care on Patient Outcomes and Health Care Costs	Meehan, A.	J Nurs Care Qual	2016	USA	10106	9761	58,2	69,4	56	58	0	0	0	0	1	0	Observational	Difference in difference	Mean	1574	4.97	3.97	NA	NA	1567	5.74	4.75	NA	NA	NA	NA	NA	NA	1574	257	1567	226	30	NA	NA	NA	NA	NA	NA	NA	NA	NA	NA
Meijuan Yang 2018	Pilot Study of a Palliative Care and Medical Oncology Co-Rounding Model for Advanced Cancer Inpatients in a Tertiary Hospital in Singapore	Meijuan Yang, G.	J Palliative Med	2018	Singapore	352	243	NA	NA	32,67	30,86	0	1	0	0	1	0	Observational	before-after	Median	243	3	NA	2	7	352	4	NA	2	7	NA	NA	NA	NA	243	117	352	137	30	243	208	352	285	NA	NA	NA	NA	NA	NA
Merel 2016	Sitting at patients' bedsides may improve patients' perceptions of physician communication skills	Merel, S. E.	J Hosp Med	2016	USA	93	66	54,3956044	57,11904762	53,8	50,3	0	0	0	1	0	0	CRCT	parallel	NA	NA	NA	NA	NA	NA	NA	NA	NA	NA	NA	NA	NA	NA	NA	NA	NA	NA	NA	NA	NA	NA	NA	NA	proportion	66	57	NA	NA	93
Monash 2017	Standardized Attending Rounds to Improve the Patient Experience: A Pragmatic Cluster Randomized Controlled Trial	Monash, B.	J Hosp Med	2017	USA	605	595	60,1	59,5	55,7	50,6	0	0	0	0	1	1	CRCT	parallel	NA	NA	NA	NA	NA	NA	NA	NA	NA	NA	NA	NA	NA	NA	NA	NA	NA	NA	NA	NA	NA	NA	NA	NA	Mean	146	NA	4.49	0,73	141
Mudge 2006	Controlled trial of multidisciplinary care teams for acutely ill medical inpatients: enhanced multidisciplinary care	Mudge, A.	INTERNAL MEDICINE JOURNAL	2006	Australia	746	792	67,4	68,4	54,4	52	0	1	0	0	0	1	Observational	parallel	NA	NA	NA	NA	NA	NA	NA	NA	NA	NA	NA	NA	NA	NA	NA	NA	NA	NA	NA	NA	NA	NA	NA	NA	NA	NA	NA	NA	NA	NA
Mudge 2012	Improving hospital outcomes in patients admitted from residential aged care: Results from a controlled trial	Mudge, A. M.	Age Ageing	2012	Australia	86	103	83,5	83,9	64	69,9	0	0	1	0	0	1	Observational	parallel	Mean	103	7.3	7.2	NA	NA	86	8.5	9.2	NA	NA	NA	NA	NA	NA	NA	NA	NA	NA	NA	NA	NA	NA	NA	NA	NA	NA	NA	NA	NA
Mudge 2013	Improving quality of delirium care in a general medical service with established interdisciplinary care: a controlled trial	Mudge, A. M.	INTERNAL MEDICINE JOURNAL	2013	Australia	74	62	82,3	79,6	48,6	51,6	1	0	0	0	1	0	Observational	parallel	Median	62	14	NA	7	24	74	9	NA	5	20	NA	NA	NA	NA	NA	NA	NA	NA	NA	NA	NA	NA	NA	NA	NA	NA	NA	NA	NA
Mulugeta 2020	The effect of hourly nursing rounds on patient satisfaction at Debre Markos Referral Hospital, Northwest Ethiopia: A non-randomized controlled clinical trial	Mulugeta, H.	Int J Afr Nurs Sci	2020	Ethiopia	52	52	44,6145	43,167	42,3	38,5	0	0	0	0	1	0	Observational	parallel	NA	NA	NA	NA	NA	NA	NA	NA	NA	NA	NA	NA	NA	NA	NA	NA	NA	NA	NA	NA	NA	NA	NA	NA	Mean	52	NA	79.69	12,21	52
Negarandeh 2014	Impact of regular nursing rounds on patient satisfaction with nursing care	Negarandeh, R.	Asian Nurs Res	2014	Iran	50	50	43,99	44,43	58	56	0	0	0	0	1	0	Observational	before-after	NA	NA	NA	NA	NA	NA	NA	NA	NA	NA	NA	NA	NA	NA	NA	NA	NA	NA	NA	NA	NA	NA	NA	NA	Mean	50	NA	57.5	17,6	50
O'Connor 2011	Restructuring an inpatient resident service to improve outcomes for residents, students, and patients	O'Connor, A. B.	Acad Med	2011	USA	2501	2916	61	61	49,4	46,9	0	1	0	0	1	1	Observational	before-after	Median	7532	4	NA	2	8	7084	4	NA	2	8	NA	NA	NA	NA	7532	1321	7084	1335	30	7532	5560	7084	5043	proportion	961	863	NA	NA	1065
O'Leary 2016	Effect of patient-centred bedside rounds on hospitalised patients' decision control, activation and satisfaction with care	O'Leary, K. J.	BMJ Qual Saf	2016	USA	274	219	65,3	63,4	54	56,6	0	0	0	1	1	0	CRCT	parallel	Mean	219	3	2.6	NA	NA	274	2.9	3.1	NA	NA	NA	NA	NA	NA	NA	NA	NA	NA	NA	NA	NA	NA	NA	proportion	114	64	NA	NA	122
Ogawa 2019	Quality of care in hospitalized cancer patients before and after implementation of a systematic prevention program for delirium: the DELTA exploratory trial	Ogawa, A.	Supportive Care Cancer	2019	Japan	4180	3797	63,9687799	63,8975507	31,4	30,9	0	0	0	0	1	0	Observational	before-after	Median	3797	10	NA	7	15	4180	10	NA	7	16	NA	NA	NA	NA	NA	NA	NA	NA	NA	NA	NA	NA	NA	NA	NA	NA	NA	NA	NA
Okere 2016	Comparison of a pharmacist-hospitalist collaborative model of inpatient care with multidisciplinary rounds in achieving quality measures	Okere, A. N.	Am J Health-Syst Pharm	2016	USA	1319	401	60,8115	61,184	52,8	50,9	0	1	0	0	1	0	Observational	before-after	Mean	401	4.3	1.9	NA	NA	1319	5	2	NA	NA	NA	NA	NA	NA	401	62	1319	211	30	401	303	1319	979	NA	NA	NA	NA	NA	NA
Oldham 2021	Proactive Integration of Mental Health Care in Hospital Medicine: PRIME Medicine	Oldham, M. A.	JOURNAL OF THE ACADEMY OF CONSULTATION-LIAISON PSYCHIATRY	2021	USA	4033	4851	61,4	63,4	47,3	48,9	0	0	0	0	1	0	Observational	Difference in difference	Mean	2296	6.7	5.2	NA	NA	2555	6.6	5.4	NA	NA	NA	NA	NA	NA	2296	209	2555	278	30	2296	1795	2555	1637	NA	NA	NA	NA	NA	NA
Palmer Jr 2001	The effect of a hospitalist service with nurse discharge planner on patient care in an academic teaching hospital	Palmer Jr, H. C.	Am J Med	2001	USA	1635	829	57,4	57,2	50,8	51	0	1	0	0	0	1	RCT	parallel	Mean	829	4.37	4.02	NA	NA	761	5.24	5.17	NA	NA	NA	NA	NA	NA	493	25	541	31	30	NA	NA	NA	NA	NA	NA	NA	NA	NA	NA
Rajasekaran 2015	Development of a Quality Care Plan to Reduce Otolaryngologic Readmissions	Rajasekaran, K.	Otolaryngol Head Neck Surg	2015	USA	1585	798	NA	NA	NA	NA	1	0	0	0	1	1	Observational	before-after	Mean	798	6.6	1.3	NA	NA	1585	12.4	3.2	NA	NA	NA	NA	NA	NA	798	28	1585	101	30	NA	NA	NA	NA	NA	NA	NA	NA	NA	NA
Batsis 2007	Effects of a hospitalist care model on mortality of elderly patients with hip fractures	Batsis, J. A.	J Hosp Med	2007	USA	236	230	82	83	72,5	70,9	0	1	0	0	0	0	Observational	before-after	NA	NA	NA	NA	NA	NA	NA	NA	NA	NA	NA	NA	NA	NA	NA	230	20	236	25	30	230	13	236	24	NA	NA	NA	NA	NA	NA
Ramirez 2016	Patient Satisfaction with Bedside Teaching Rounds Compared with Nonbedside Rounds	Ramirez, J.	SOUTHERN MEDICAL JOURNAL	2016	USA	49	58	NA	NA	NA	NA	0	0	0	0	1	0	RCT	parallel	NA	NA	NA	NA	NA	NA	NA	NA	NA	NA	NA	NA	NA	NA	NA	NA	NA	NA	NA	NA	NA	NA	NA	NA	proportion	49	48	NA	NA	58
Ritchie 2017	Impact of an educational training program on restorative care practice of nursing assistants working with hospitalized older patients	Ritchie, R.	J Clin Outcomes Manage	2017	UK	80	71	84,3	83,6	60	75	0	1	0	0	1	0	Observational	before-after	Median	71	25.5	NA	13	46	80	27.5	NA	13	41	NA	NA	NA	NA	71	16	80	16	30	NA	NA	NA	NA	NA	NA	NA	NA	NA	NA
Roberts 2016	Early Compared with Delayed Physician Rounds on Patient Satisfaction of Postpartum Women	Roberts, R. P.	Obstet Gynecol	2016	USA	76	76	26,6	27,3	100	100	0	0	0	1	0	0	RCT	parallel	NA	NA	NA	NA	NA	NA	NA	NA	NA	NA	NA	NA	NA	NA	NA	NA	NA	NA	NA	NA	NA	NA	NA	NA	Median	76	NA	9	1,48	76
Rohatgi 2018	Surgical Comanagement by Hospitalists in Colorectal Surgery	Rohatgi, N.	J Am Coll Surg	2018	USA	938	1062	54,1	54,8	50	45,5	0	1	0	0	0	0	Observational	before-after	NA	NA	NA	NA	NA	NA	NA	NA	NA	NA	NA	NA	NA	NA	NA	1062	172	938	122	30	1062	721	938	629	proportion	1062	238	NA	NA	938
Rubin 2005	Effects on processes and costs of care associated with the addition of an internist to an inpatient psychiatry team	Rubin, A. S.	Psychiatr Serv	2005	USA	84	55	37,5	36,8	61	55	0	1	0	0	1	1	RCT	parallel	Mean	55	10.9	7.3	NA	NA	84	11.5	9	NA	NA	NA	NA	NA	NA	NA	NA	NA	NA	NA	NA	NA	NA	NA	NA	NA	NA	NA	NA	NA
Sand-Jecklin 2014	A quantitative assessment of patient and nurse outcomes of bedside nursing report implementation	Sand-Jecklin, K.	J Clin Nurs	2014	USA	233	157	NA	NA	NA	NA	0	0	0	0	1	0	Observational	before-after	NA	NA	NA	NA	NA	NA	NA	NA	NA	NA	NA	NA	NA	NA	NA	NA	NA	NA	NA	NA	NA	NA	NA	NA	Mean	157	NA	4.71	0,64	233
Begue 2012	Retrospective study of multidisciplinary rounding on a thoracic surgical oncology unit	Begue, A.	Clin J Oncol Nurs	2012	USA	2360	717	NA	NA	NA	NA	0	1	0	0	0	1	Observational	before-after	NA	NA	NA	NA	NA	NA	NA	NA	NA	NA	NA	NA	NA	NA	NA	NA	NA	NA	NA	NA	NA	NA	NA	NA	proportion	717	643	NA	NA	3077
Ben-Menachem 1996	Balancing service and education: Improving internal medicine residencies in the managed care era	Ben-Menachem, T.	Am J Med	1996	USA	8555	8364	NA	NA	NA	NA	0	0	0	0	1	0	Observational	before-after	NA	NA	NA	NA	NA	NA	NA	NA	NA	NA	NA	NA	NA	NA	NA	NA	NA	NA	NA	NA	NA	NA	NA	NA	proportion	320	94	NA	NA	433
Shin 2018	The Effect of Intentional Nursing Rounds Based on the Care Model on Patients' Perceived Nursing Quality and their Satisfaction with Nursing Services	Shin, N.	Asian Nurs Res	2018	Korea	75	70	61,16	62,74	48	42,9	0	0	0	1	0	1	Observational	Difference in difference	NA	NA	NA	NA	NA	NA	NA	NA	NA	NA	NA	NA	NA	NA	NA	NA	NA	NA	NA	NA	NA	NA	NA	NA	Mean	70	NA	75.96	13,12	70
Shirreff 2019	Introduction of Physician-Nurse Bedside Rounding and Ward Task List to Improve Quality of Care in Gynaecology: Prospective, Single-Blinded, Pre- and Post-Intervention Study	Shirreff, L.	J Obstet Gynaecol Can	2019	Canada	89	104	49,2	48,4	100	100	0	0	0	1	1	1	Observational	before-after	Mean	104	1.6	0.8	NA	NA	89	2.1	1.6	NA	NA	NA	NA	NA	NA	NA	NA	NA	NA	NA	NA	NA	NA	NA	proportion	94	91	NA	NA	90
Singh Lipscomb 2012	Daily consultant gastroenterologist ward rounds: Reduced length of stay and improved inpatient mortality	Singh, S. Lipscomb G.	Frontline Gastroenterol	2012	UK	827	1072	57	55	NA	NA	0	0	0	0	1	1	Observational	before-after	NA	NA	NA	NA	NA	NA	NA	NA	NA	NA	NA	NA	NA	NA	NA	1072	129	827	99	30	NA	NA	NA	NA	NA	NA	NA	NA	NA	NA
Singh Tamira 2012	Impact of localizing general medical teams to a single nursing unit	Singh, S. Tamira S.	Journal of hospital medicine	2012	USA	478	565	56	57	55,2	57,9	0	0	0	0	0	1	Observational	parallel	Median	565	2.16	NA	1.21	4.02	478	1.89	NA	1.19	3.5	NA	NA	NA	NA	565	69	478	66	30	NA	NA	NA	NA	NA	NA	NA	NA	NA	NA
Sivaram 1997	Introducing case management to a general medicine ward team of a teaching hospital	Sivaram, C. A.	Acad Med	1997	USA	1139	289	NA	NA	NA	NA	0	1	0	0	1	1	Observational	parallel	Median	289	5	NA	3	7	1139	5	NA	3	9	NA	NA	NA	NA	NA	NA	NA	NA	NA	NA	NA	NA	NA	NA	NA	NA	NA	NA	NA
Sledge 2015	Multidisciplinary proactive psychiatric consultation service: Impact on length of stay for medical inpatients	Sledge, W. H.	Psychother Psychosom	2015	USA	535	809	49,48	51,23	46,9	49,1	0	1	0	0	1	0	Observational	before-after	Mean	509	6.65	5.75	NA	NA	535	7.29	5.76	NA	NA	NA	NA	NA	NA	NA	NA	NA	NA	NA	NA	NA	NA	NA	NA	NA	NA	NA	NA	NA
Solberg 2013	A quality improvement program to increase nurses' detection of delirium on an acute medical unit	Solberg, L. M.	GERIATRIC NURSING	2013	USA	187	287	78,2	77,6	65	61	0	0	0	0	1	0	Observational	before-after	Mean	287	3.8	2.6	NA	NA	187	3.8	2.9	NA	NA	NA	NA	NA	NA	NA	NA	NA	NA	NA	NA	NA	NA	NA	NA	NA	NA	NA	NA	NA
Soric 2016	Economic and patient satisfaction outcomes of a layered learning model in a small community hospital	Soric, M. M.	Am J Health-Syst Pharm	2016	USA	3583	3513	68,355	65,8	59	56	1	1	0	0	0	0	Observational	before-after	NA	NA	NA	NA	NA	NA	NA	NA	NA	NA	NA	NA	NA	NA	NA	NA	NA	NA	NA	NA	NA	NA	NA	NA	proportion	3513	2152	NA	NA	3583
Southey 2014	Continuity of care by cardiothoracic nurse practitioners: Impact on outcome	Southey, D.	Asian Cardiovasc Thorac Ann	2014	UK	2385	3910	66	66	25	24	0	1	1	0	0	0	Observational	before-after	Mean	3910	8.4	10.7	NA	NA	2385	10.4	12.8	NA	NA	NA	NA	NA	NA	NA	NA	NA	NA	NA	NA	NA	NA	NA	NA	NA	NA	NA	NA	NA
Southwick 2014	Applying athletic principles to medical rounds to improve teaching and patient care	Southwick, F.	Acad Med	2014	USA	417	363	NA	NA	NA	NA	0	1	0	0	0	1	Observational	parallel	NA	NA	NA	NA	NA	NA	NA	NA	NA	NA	NA	NA	NA	NA	NA	576	40	659	66	30	NA	NA	NA	NA	Mean	44	NA	4.3	0,1	46
Spellberg 2012	A controlled investigation of optimal internal medicine ward team structure at a teaching hospital	Spellberg, B.	PLoS ONE	2012	USA	990	181	54	54	NA	NA	0	1	0	0	1	0	Observational	parallel	NA	NA	NA	NA	NA	NA	NA	NA	NA	NA	NA	NA	NA	NA	NA	184	24	990	119	30	NA	NA	NA	NA	NA	NA	NA	NA	NA	NA
Sriram 2017	A comprehensive nutrition-focused quality improvement program reduces 30-day readmissions and length of stay in hospitalized patients	Sriram, K.	J Parenter Enter Nutr	2017	USA	1319	1269	63,1	66,6	52,8	56,5	1	0	0	0	1	0	Observational	before-after	Mean	1269	5.4	4.7	NA	NA	1319	7.2	8	NA	NA	NA	NA	NA	NA	1269	204	1319	291	30	1269	631	1319	635	NA	NA	NA	NA	NA	NA
Steiner 2001	Therapeutic nursing or unblocking beds? A randomised controlled trial of a post-acute intermediate care unit	Steiner, A.	BRITISH MEDICAL JOURNAL	2001	UK	119	121	69,3	72,2	73	58	0	0	1	0	0	0	RCT	parallel	NA	NA	NA	NA	NA	NA	NA	NA	NA	NA	NA	NA	NA	NA	NA	101	12	80	16	30	NA	NA	NA	NA	NA	NA	NA	NA	NA	NA
Sunkara 2020	Impact of structured interdisciplinary bedside rounding on patient outcomes at a large academic health centre	Sunkara, P. R.	BMJ Qual Saf	2020	USA	770	1451	61,5	60,3	50,4	47,9	0	1	0	0	1	0	Observational	parallel	NA	NA	NA	NA	NA	NA	NA	NA	NA	NA	NA	NA	NA	NA	NA	1451	241	770	156	30	NA	NA	NA	NA	NA	NA	NA	NA	NA	NA
Tadros 2015	The effect of a hospitalist comanagement service on vascular surgery inpatients	Tadros, R. O.	J Vasc Surg	2015	USA	515	544	NA	NA	NA	NA	0	1	0	0	0	0	Observational	before-after	NA	NA	NA	NA	NA	NA	NA	NA	NA	NA	NA	NA	NA	NA	NA	544	124	515	119	30	NA	NA	NA	NA	NA	NA	NA	NA	NA	NA
Bhattacharyya 2013	A unique orthogeriatric model: A step forward in improving the quality of care for hip fracture patients	Bhattacharyya, R.	Int J Surg	2013	UK	274	249	82,9	82,8	NA	NA	0	1	0	0	0	0	Observational	before-after	Median	249	19.5	NA	NA	NA	274	25	NA	NA	NA	3	110	3	133	NA	NA	NA	NA	NA	249	181	274	153	NA	NA	NA	NA	NA	NA
Van Groningen 2022	'Physician advocates': a novel strategy for improving the value of hospital care by employing hospitalists part time to support non-hospitalist physicians	Van Groningen, N.	Hosp Pract (1995)	2022	USA	6331	25301	66,6	66,0222	50,49	49,42	0	0	0	0	1	0	Observational	Difference in difference	Mean	17488	3.76	7.8	NA	NA	7813	3.92	5.57	NA	NA	NA	NA	NA	NA	17488	2263	7813	945	30	NA	NA	NA	NA	NA	NA	NA	NA	NA	NA
Van Grootven 2021	Geriatric co-management for cardiology patients in the hospital: A quasi-experimental study	Van Grootven, B.	J Am Geriatr Soc	2021	Belgium	158	151	84,9	84,5	48	46	0	1	0	0	1	1	Observational	before-after	NA	NA	NA	NA	NA	NA	NA	NA	NA	NA	NA	NA	NA	NA	NA	135	17	142	25	30	NA	NA	NA	NA	NA	NA	NA	NA	NA	NA
Wahbi-Izzettin 2018	United we stand, divided we conquer: pilot study of multidisciplinary General Medicine Heart Failure Care Program	Wahbi-Izzettin, O.	Intern Med J	2018	Australia	52	56	83	85	56	30	1	0	0	0	0	1	Observational	before-after	NA	NA	NA	NA	NA	NA	NA	NA	NA	NA	NA	NA	NA	NA	NA	56	9	52	11	30	NA	NA	NA	NA	NA	NA	NA	NA	NA	NA
Wang 2022	EFFECT of COMPREHENSIVE NURSING MODEL on the BAD MOOD and QUALITY of LIFE of ELDERLY PATIENTS with CORONARY HEART DISEASE	Wang, H.	Acta Med Mediterr	2022	China	63	63	63,1	62,8	46	44,4	0	0	0	1	0	0	RCT	parallel	NA	NA	NA	NA	NA	NA	NA	NA	NA	NA	NA	NA	NA	NA	NA	NA	NA	NA	NA	NA	NA	NA	NA	NA	proportion	43	26	NA	NA	43
Wollenhaup 2017	Implementation of a Modified Bedside Handoff for a Postpartum Unit	Wollenhaup, C. A.	JOURNAL OF NURSING ADMINISTRATION	2017	USA	50	50	NA	NA	100	100	0	0	0	0	1	0	Observational	before-after	NA	NA	NA	NA	NA	NA	NA	NA	NA	NA	NA	NA	NA	NA	NA	NA	NA	NA	NA	NA	NA	NA	NA	NA	Mean	50	NA	5.85	0,29	50
Wong 2021	Feasibility & Efficacy of Deprescribing rounds in a Singapore rehabilitative hospital- a randomised controlled trial	Wong, A. P. Y.	BMC Geriatr	2021	Singapore	127	126	75	76	59,8	58,7	0	1	0	0	1	0	RCT	parallel	Median	126	27	NA	17.5	38	127	22	NA	13	32	NA	NA	NA	NA	126	23	127	26	28	NA	NA	NA	NA	NA	NA	NA	NA	NA	NA
Wood 2016	Collaborative Care on the Stroke Unit: A Cross-Sectional Outcomes Study	Wood, J. G.	J Neurosci Nurs	2016	USA	100	100	69	69	45	46	0	1	0	0	1	0	Observational	parallel	NA	NA	NA	NA	NA	NA	NA	NA	NA	NA	NA	NA	NA	NA	NA	100	10	99	12	30	NA	NA	NA	NA	proportion	14	13	NA	NA	27
Xu 2020	Application of inter-professional care model in patients with aneurysmal subarachnoid haemorrhage	Xu, J.	J Nurs Manag	2020	China	135	176	53,7	54,8	54,1	57,4	0	1	0	0	1	0	CRCT	parallel	Mean	176	15.98	2.7	NA	NA	135	17.12	4.7	NA	NA	NA	NA	NA	NA	NA	NA	NA	NA	NA	NA	NA	NA	NA	proportion	176	173	NA	NA	135
Yang 2021	Comparing the effect of a consult model versus an integrated palliative care and medical oncology co-rounding model on health care utilization in an acute hospital - an open-label stepped-wedge cluster-randomized trial	Yang, G. M.	Palliative Med	2021	Singapore	3613	2068	63,95	64,48	35,31	37,7	0	1	0	0	0	1	CRCT	parallel	NA	NA	NA	NA	NA	NA	NA	NA	NA	NA	NA	NA	NA	NA	NA	2068	592	3613	959	30	NA	NA	NA	NA	NA	NA	NA	NA	NA	NA
Yee 2022	Orthogeriatric Multidisciplinary Co-Management Across Acute and Rehabilitation Care Improves Length of Stay, Functional Outcomes and Complications in Geriatric Hip Fracture Patients	Yee, D. K. H.	Geriatr Orthop Surg Rehabit	2022	China	194	207	84,8	83,6	73,2	71,5	0	1	0	0	0	0	Observational	before-after	Median	207	7	NA	3	11	194	8	NA	4	12	NA	NA	NA	NA	NA	NA	NA	NA	NA	139	96	107	76	NA	NA	NA	NA	NA	NA
Blood 2019	Assessment of a Geriatric Hip Fracture Program: Analysis of Harmful Adverse Events Using the Global Trigger Tool	Blood, T. D.	J Bone Jt Surg Am Vol	2019	USA	188	352	84,7	83,2	77	71	0	1	0	0	1	0	Observational	before-after	NA	NA	NA	NA	NA	NA	NA	NA	NA	NA	NA	NA	NA	NA	NA	352	14	188	3	30	NA	NA	NA	NA	NA	NA	NA	NA	NA	NA
Zhang 2021	Effect of a nursing intervention strategy oriented by Orem's self-care theory on the recovery of gastrointestinal function in patients after colon cancer surgery	Zhang, L.	Am J Transl Res	2021	China	59	56	55,7	54,4	37,5	37,3	1	0	0	1	0	0	RCT	parallel	Mean	59	10.77	3.14	NA	NA	56	17.45	2.58	NA	NA	NA	NA	NA	NA	NA	NA	NA	NA	NA	NA	NA	NA	NA	NA	NA	NA	NA	NA	NA
Zhu 2021	Orem's self-care to treat acute coronary syndrome after PCI helps improve rehabilitation efficacy and quality of life	Zhu, T.	Am J Transl Res	2021	China	70	78	63,67	62,73	45,71	46,15	1	0	0	1	0	0	Observational	parallel	Mean	78	8.06	1.12	NA	NA	70	11.13	1.71	NA	NA	NA	NA	NA	NA	NA	NA	NA	NA	NA	NA	NA	NA	NA	NA	NA	NA	NA	NA	NA
Braude 2017	Evaluation and establishment of a ward-based geriatric liaison service for older urological surgical patients: Proactive care of Older People undergoing Surgery (POPS)-Urology	Braude, P.	BJU Int	2017	UK	112	130	75,675	75,68	13	18	0	1	0	0	1	0	Observational	before-after	Mean	124	4	3.5	NA	NA	101	4.9	4.4	NA	NA	NA	NA	NA	NA	130	3	112	8	30	NA	NA	NA	NA	NA	NA	NA	NA	NA	NA
Brennan 2019	An acute care for elders quality improvement program for complex, high-cost patients yields savings for the system	Brennan, M. J.	J Hosp Med	2019	USA	10159	1429	81,3	81,8	57,1	57,7	0	1	0	1	1	0	Observational	parallel	Median	1429	3.7	NA	2.7	5	10159	3.8	NA	2.7	6	NA	NA	NA	NA	NA	NA	NA	NA	NA	NA	NA	NA	NA	NA	NA	NA	NA	NA	NA
Brosey 2015	Effectiveness of structured hourly nurse rounding on patient satisfaction and clinical outcomes	Brosey, L. A.	J Nurs Care Qual	2015	USA	35	81	NA	NA	NA	NA	0	0	0	0	1	0	Observational	before-after	NA	NA	NA	NA	NA	NA	NA	NA	NA	NA	NA	NA	NA	NA	NA	NA	NA	NA	NA	NA	NA	NA	NA	NA	proportion	81	59	NA	NA	35
Chava 2019	Multidisciplinary rounds in prevention of 30-day readmissions and decreasing length of stay in heart failure patients: A community hospital based retrospective study	Chava, R.	Medicine (Baltimore)	2019	USA	181	151	70,8	69,8	50,82	43,7	1	1	0	0	1	0	Observational	before-after	NA	NA	NA	NA	NA	NA	NA	NA	NA	NA	NA	NA	NA	NA	NA	151	26	181	50	30	NA	NA	NA	NA	NA	NA	NA	NA	NA	NA
Chen 2022	Effect of Clinical Nursing Pathway Intervention Based on Evidence-Based Medicine on Venous Thrombosis in Long-Term Bedridden Patients	Chen, J.	J Healthc Eng	2022	China	85	85	69,8	70,9	51,8	56,5	1	0	0	0	1	0	Observational	parallel	NA	NA	NA	NA	NA	NA	NA	NA	NA	NA	NA	NA	NA	NA	NA	NA	NA	NA	NA	NA	NA	NA	NA	NA	proportion	85	77	NA	NA	85
Ahmad 2015	A cost-benefit analysis of twice-daily consultant ward rounds and clinical input on investigation and pharmacy costs in a major teaching hospital in the UK	Ahmad, A.	BMJ Open	2015	UK	5481	9348	NA	NA	NA	NA	0	0	0	0	1	1	Observational	before-after	Mean	9348	5.2	0.5	NA	NA	5481	9.7	1.7	NA	NA	NA	NA	NA	NA	9348	1804	5481	1030	28	NA	NA	NA	NA	NA	NA	NA	NA	NA	NA
Christensen 2017	Evaluation of a standardized ward round in a prenatal inpatient setting	Christensen, K.	Int J Gynaecol Obstet	2017	Australia	59	47	NA	NA	100	100	1	0	0	1	0	0	Observational	before-after	NA	NA	NA	NA	NA	NA	NA	NA	NA	NA	NA	NA	NA	NA	NA	NA	NA	NA	NA	NA	NA	NA	NA	NA	proportion	46	43	NA	NA	59
Ahrens 2013	Using evidence to improve satisfaction with medication side-effects education on a Neuro-medical surgical unit	Ahrens, S. L.	J Neurosci Nurs	2013	USA	60	61	NA	NA	NA	NA	1	0	0	1	0	0	Observational	before-after	NA	NA	NA	NA	NA	NA	NA	NA	NA	NA	NA	NA	NA	NA	NA	NA	NA	NA	NA	NA	NA	NA	NA	NA	proportion	103	80	NA	NA	60
Aicher 2019	Reduced length of stay and 30-day readmission rate on an inpatient vascular surgery service	Aicher, B. O.	J Vasc Nurs	2019	USA	631	1066	NA	NA	NA	NA	1	1	0	0	1	1	Observational	before-after	Mean	1066	3.8	0.1	NA	NA	631	4.7	0.2	NA	NA	NA	NA	NA	NA	1066	106	631	81	30	NA	NA	NA	NA	NA	NA	NA	NA	NA	NA
Coates 2021	Focusing hospitalist roles on either admitting or rounding facilitates unit-based assignment and is associated with improved discharge efficiency	Coates, E.	Hosp Pract (1995)	2021	USA	15902	7471	65	64	48	46	0	0	0	0	1	1	Observational	before-after	Mean	7471	6.1	0.4	NA	NA	15902	5.8	0.4	NA	NA	NA	NA	NA	NA	7471	869	15902	1948	30	7471	5934	15902	12794	NA	NA	NA	NA	NA	NA
Córcoles-Jiménez 2021	Effectiveness of a best practice guideline to manage pain in surgical patients	CÃ³rcoles-JimÃ©nez, M. P.	Appl Nurs Res	2021	Spain	50	1211	61,5	58,9	47,7	48,1	0	0	0	0	1	0	Observational	before-after	Mean	1211	5.8	7.81	NA	NA	50	5.38	5.33	NA	NA	NA	NA	NA	NA	NA	NA	NA	NA	NA	NA	NA	NA	NA	NA	NA	NA	NA	NA	NA
Courtenay 2007	An evaluation of a specialist nurse prescriber on diabetes in-patient service delivery	Courtenay, M.	Pract Diabetes Int	2007	UK	187	265	65,15	65,01	56,7	57,6	0	0	1	0	1	0	Observational	before-after	Mean	265	12.98	19.15	NA	NA	187	18.21	30.06	NA	NA	NA	NA	NA	NA	NA	NA	NA	NA	NA	NA	NA	NA	NA	NA	NA	NA	NA	NA	NA
Courtright 2019	Electronic Health Record Mortality Prediction Model for Targeted Palliative Care Among Hospitalized Medical Patients: a Pilot Quasi-experimental Study	Courtright, K. R.	J Gen Intern Med	2019	USA	138	134	72,7	72,9	38	45	0	0	0	0	1	0	Observational	before-after	NA	NA	NA	NA	NA	NA	NA	NA	NA	NA	NA	NA	NA	NA	NA	134	26	138	29	30	NA	NA	NA	NA	NA	NA	NA	NA	NA	NA
Cowan 2006	The effect of a multidisciplinary hospitalist/physician and advanced practice nurse collaboration on hospital costs	Cowan, M. J.	J Nurs Adm	2006	USA	626	581	55	55	57	51	0	1	0	0	1	0	CRCT	parallel	Mean	581	5	6.3	NA	NA	626	6.01	6.9	NA	NA	NA	NA	NA	NA	NA	NA	NA	NA	NA	581	442	626	482	NA	NA	NA	NA	NA	NA
Curley 1998	A firm trial of interdisciplinary rounds on the inpatient medical wards: an intervention designed using continuous quality improvement	Curley, C.	Med Care	1998	USA	535	567	NA	NA	51,4	52	0	1	0	0	1	0	CRCT	parallel	Mean	567	5.46	7.26	NA	NA	535	6.06	7.65	NA	NA	NA	NA	NA	NA	NA	NA	NA	NA	NA	567	419	535	391	NA	NA	NA	NA	NA	NA
Cyrus 2022	Effect of an Attending Nurse on Timeliness of Discharge, Patient Satisfaction, and Readmission	Cyrus, R. M.	J Nurs Manag	2022	USA	5405	2834	60,56225	60,309	51,38	50,98	0	1	0	0	0	1	Observational	before-after	NA	NA	NA	NA	NA	NA	NA	NA	NA	NA	NA	NA	NA	NA	NA	NA	NA	NA	NA	NA	NA	NA	NA	NA	proportion	252	175	NA	NA	452
de Las Casas 2021	Establishing a perioperative medicine for older people undergoing surgery service for general surgical patients at a district general hospital	de Las Casas, R.	Clin Med J R Coll Phys Lond	2021	UK	100	763	NA	NA	NA	NA	0	1	0	0	1	0	Observational	before-after	NA	NA	NA	NA	NA	NA	NA	NA	NA	NA	NA	NA	NA	NA	NA	763	137	100	30	30	NA	NA	NA	NA	NA	NA	NA	NA	NA	NA
DePesa 2020	A multidisciplinary approach to decreasing length of stay in acute care surgery patients	DePesa, C. D.	J Adv Nurs	2020	USA	2074	2143	NA	NA	NA	NA	0	0	0	0	1	0	Observational	before-after	Mean	2143	7.55	10.63	NA	NA	2074	7.73	10.5	NA	NA	NA	NA	NA	NA	NA	NA	NA	NA	NA	NA	NA	NA	NA	NA	NA	NA	NA	NA	NA
[truncated: 3 more columns]

## Sheet: Dictionnary
Variable name	Variable
label	Label of the article
article_title	Title of the article
article_author	First author of the article
article_journal	Journal of publication
article_year	Year of publication
country	Country of the study
n_control	Number of patients in the control group
n_intervention	Number of patients in the intervention group
age_control_clean	Mean age of the patients in the control group
age_intervention_clean	Mean age of patients in the intervention group
female_control	Percentage of women in the control group
female_intervention	Percentage of women in the intervention group
patient_education	Intervention category "Patient education". Is 1 if the article is in the category and 0 if the article isn't in the category
team_change	Intervention category "Team change". Is 1 if the article is in the category and 0 if the article isn't in the category
nurse_leader	Intervention category "Nurse Leader". Is 1 if the article is in the category and 0 if the article isn't in the category
patient_oriented	Intervention category "Patient oriented". Is 1 if the article is in the category and 0 if the article isn't in the category
increased_interactions	Intervention category "Increased interaction". Is 1 if the article is in the category and 0 if the article isn't in the category
increased_continuity	Intervention category "Increased continuity". Is 1 if the article is in the category and 0 if the article isn't in the category
robins_1	Randomisation of the study. Is either "Observationnal", "RCT" for Randomised Control Trials, or "CRCT" for Cluster Randomised Control Trials
comparator	Comparator type of the study
LOS_central_type	Central tendency measure for the LOS
LOS_int_n	Number of patients in the intervention group for the LOS outcome
LOS_int_value	LOS for the intervention group in days
LOS_int_sd	Standard deviation in the intervention group for the LOS outcome
LOS_int_IQR_lo	Q1 of the LOS in the Intervention group
LOS_int_IQR_hi	Q3 of the LOS in the Intervention group
LOS_cont_n	Number of patients in the control group for the LOS outcome
LOS_cont_value	LOS for the control group in days
LOS_cont_sd	Standard deviation in the control group for the LOS outcome
LOS_cont_IQR_lo	Q1 of the LOS in the control group
LOS_cont_IQR_hi	Q3 of the LOS in the control group
LOS_int_range_lo	Lowest value of the LOS in the intervention group
LOS_int_range_hi	Highest value of the LOS in the intervention group
LOS_cont_range_lo	Lowest value of the LOS in the control group
LOS_cont_range_hi	Highest value of the LOS in the control group
RR_int_n	Number of patients in the intervention group for the readmission rate outcome
RR_int_positive	Number of patients in the intervention group that did get readmitted
RR_cont_n	Number of patients in the control group for the readmission rate outcome
RR_cont_positive	Number of patients in the control group that did get readmitted
RR_delay	Delay under wich readmission was considered
HOME_int_n	Number of patients in the intervention group for the home discharge rate outcome
HOME_int_positive	Number of patients in the intervention group that did get discharged home
HOME_cont_n	Number of patients in the control group for the home discharge rate outcome
HOME_cont_positive	Number of patients in the control group that did get discharged home
SAT_type	Type of satisfaction measure. Is either "Mean" or "Proportion"
SAT_int_n	Number of patients in the intervention group for the patient satisfaction outcome
SAT_int_positive	Number of patients in the intervention group that were satisfied
SAT_int_value	Standardised mean value of the satisfaction for the intervention group
SAT_int_sd	Standard deviation in the intervention group for the patient satisfaction outcome
SAT_cont_n	Number of patients in the control group for the patient satisfaction rate
SAT_cont_positive	Number of patients in the control group that were satisfied
SAT_cont_value	standardised mean value of the satisfaction for the control group
SAT_cont_sd	Standard deviation in the control group for the patient satisfaction outcome
